# Supplementary material for: Diagnostic Performance of AFP, AFP-L3, or PIVKA-II for Hepatitis C Virus-Associated Hepatocellular Carcinoma: A Multicenter Analysis
Source: J Clin Med. 2022 Aug 29;11(17):5075. doi: 10.3390/jcm11175075 (PMC9456633; doi:10.3390/jcm11175075)
Supplement: Supplementary file 1 [file jcm-11-05075-s001.zip]

Archive with 1 entries (1 files):
- jcm-1859861-supplementary.pdf
